# Supplementary material for: Genetic Divergence and Population Structure of Xanthomonas albilineans Strains Infecting Saccharum spp. Hybrid and Saccharum officinarum
Source: Plants (Basel). 2023 May 9;12(10):1937. doi: 10.3390/plants12101937 (PMC10222335; doi:10.3390/plants12101937)
Supplement: Supplementary file 1 [file plants-12-01937-s001.zip]

Archive with 1 entries (1 files):
- plants-2371006-supplementary.pdf
